# Supplementary material for: Localization, proteomics, and metabolite profiling reveal a putative vesicular transporter for UDP-glucose
Source: eLife. 2021 Jul 16;10:e65417. doi: 10.7554/eLife.65417 (PMC8373376; doi:10.7554/eLife.65417)
Supplement: Source code 1. [file elife-65417-code1.zip]

Archive with 1 entries (1 files):
- in silica Puncta Analyzer tool.java
